# Supplementary material for: Hard to Swallow: Scaling Relationships Between the Size of Avian Prey and the Overall Size and Maximal Gape of Brown Treesnakes
Source: Ecol Evol. 2025 Apr 21;15(4):e71338. doi: 10.1002/ece3.71338 (PMC12011407; doi:10.1002/ece3.71338)
Supplement: Supplementary file 1 — Appendix S1. [file ECE3-15-e71338-s001.xlsx]

## Sheet: Table_S1
TABLE S1. Sizes of birds used for scaling equation of mass versus cross-section area (Figure 3) for passerines.
family	species	species	mass(g)	diameter (cm)	area (cm2)	log mass	log area
Cardinalidae	Pheucticus ludovicianus	rose-breasted grosbeak	45	3.5	9.62113	1.65321	0.983226
Fringillidae	Haemorhous mexicanus	House finch	17.7	2.7	5.72555	1.24797	0.757817
Fringillidae	Haemorhous mexicanus	House finch	19	2.5	4.90874	1.27875	0.69097
Hirundinidae	Petrochelidon pyrrhonota	cliff swallow	21.8	2.7	5.72555	1.33846	0.757817
Parulidae	Geothlypis trichas	common yellowthroat	10.3	2.1	3.46361	1.01284	0.539528
Parulidae	Geothlypis trichas	common yellowthroat	10.3	2.3	4.15476	1.01284	0.618546
Parulidae	Leiothlypis peregrina	Tennessee warbler	8	1.95	2.98648	0.90309	0.475159
Parulidae	Leiothlypis peregrina	Tennessee warbler	8.2	1.95	2.98648	0.913814	0.475159
Parulidae	Mniotilta varia	Black-and-white Warbler	7.9	1.95	2.98648	0.897627	0.475159
Parulidae	Mniotilta varia	Black-and-white Warbler	9.1	2.1	3.46361	0.959041	0.539528
Parulidae	Seiurus aurocapilla	ovenbird	15.1	2.3	4.15476	1.17898	0.618546
Parulidae	Seiurus aurocapilla	ovenbird	18.7	2.5	4.90874	1.27184	0.69097
Parulidae	Setophaga caerulescens	black-throated blue warbler	6.8	1.95	2.98648	0.832509	0.475159
Parulidae	Setophaga castanea	bay-breasted warbler	10.8	2.1	3.46361	1.03342	0.539528
Parulidae	Setophaga castanea	bay-breasted warbler	10.7	2.3	4.15476	1.02938	0.618546
Parulidae	Setophaga fusca	Blackburnian warbler	6.5	1.9	2.83529	0.812913	0.452597
Parulidae	Setophaga magnolia	magnolia warbler	7.3	1.95	2.98648	0.863323	0.475159
Parulidae	Setophaga palmarum	palm warbler	8.2	2.1	3.46361	0.913814	0.539528
Passerellidae	Melospiza melodia	song sparrow	15.9	2.5	4.90874	1.2014	0.69097
Passerellidae	Zonotrichia albicollis	white-throated sparrow	20.8	2.5	4.90874	1.31806	0.69097
Passerellidae	Zonotrichia albicollis	white-throated sparrow	30	3.1	7.54768	1.47712	0.877813
Passerellidae	Zonotrichia leucophrys	white-crowned sparrow	21.1	2.7	5.72555	1.32428	0.757817
Sturnidae	Sturnus vulgaris	common starling	54.7	3.5	9.62113	1.73799	0.983226
Sturnidae	Sturnus vulgaris	common starling	79.5	4.1	13.2025	1.90037	1.12066
Turdidae	Catharus minimus	gray-cheeked thrush	28.6	3.1	7.54768	1.45637	0.877813
Turdidae	Catharus ustulatus	Catharus ustulatus	31	3.1	7.54768	1.49136	0.877813
Turdidae	Turdus migratorius	American robin	56.4	4.3	14.522	1.75128	1.16203
Turdidae	Turdus migratorius	American robin	81.6	4.55	16.2597	1.91169	1.21111

## Sheet: Table S2
	TABLE S2. Predicted minimum size (SVL) of brown treesnake with gape large enough to eat birds of a given size.
				Bird size										Snake SVL
								no compression			14% compression			no compression			14% compression
				mass	mass	area	area	Diam1	Diam1		Diam2	Diam2		Diam1	Diam1		Diam2	Diam2
				(g)	(g)	(cm2)	(cm2)	(cm)	(cm)		(cm)	(cm)		(cm)	(cm)		(cm)	(cm)
order	family	Species	locale (status)	min	max	min	max	min	max		min	max		min	max		min	max
Apodiformes	Apodidae	Mariana swiftlet; Aerodramus bartschi	G;C	5.4	10.4
Passeriformes	Monarchidae	Guam flycatcher; Myiagra freycineti	G(E)	10.5	12.5	3.65788	4.12254	2.15809	2.29106		1.8128	1.92449		76.2447	80.2993		65.5532	69.0392
Passeriformes	Rhipiduridae	Micronesian rufous fantail; Rhipidura rufifrons	G(Ex);C	8	13.5	3.03549	4.34599	1.96594	2.35234		1.65139	1.97596		70.3257	82.157		60.4642	70.6364
Passeriformes	Monarchidae	Tinian monarch; Monarcha takatsukasae	C	9.5	13.6	3.41522	4.36805	2.08528	2.3583		1.75163	1.98097		74.0104	82.3373		63.6322	70.7915
Passeriformes	Zosteropidae	Bridled white-eye; Zosterops conspicillatus	G(Ex);C	8	14	3.03549	4.45576	1.96594	2.38186		1.65139	2.00076		70.3257	83.0497		60.4642	71.4039
Passeriformes	Meliphagidae	Micronesian myzomela; Myzomela rubratra	G(Ex);C	10.4	18	3.63395	5.29396	2.15102	2.59624		1.80686	2.18084		76.0282	89.4896		65.367	76.9408
Passeriformes	Zosteropidae	Golden white-eye; Cleptornis marchei	C	16	20	4.88311	5.69069	2.49347	2.69177		2.09451	2.26108		86.4115	92.3358		74.2943	79.3879
Passeriformes	Acrocephalidae	Nightingale reed warbler; Acrocephalus luscinius	G€	32	36	7.85533	8.51625	3.16255	3.29291		2.65654	2.76604		106.177	109.959		91.2879	94.5397
Passeriformes	Acrocephalidae	Saipan reed warbler; Acrocephalus hiwae	C	28	40	7.16786	9.15445	3.02099	3.41406		2.53763	2.86781		102.046	113.456		87.7363	97.5465
Galliformes	Phaisanidae	Blue-breasted quail; Sinoicus chinensis	G(I)	20	57	4.22834	9.41695	2.32028	3.46266		1.94903	2.90864		81.1858	114.854		69.8014	98.7488
Coraciiformes	Alcedinidae	Guam kingfisher; Todirhamphus cinnamominus	G(EW)	56	74	11.5307	13.9598
Columbiformes	Columbidae	Mariana fruit-dove; Ptilinopus roseicapilla	G(Ex);C	85	90	15.3518	15.9656
Passeriformes	Sturnidae	Micronesian starling; Aplonis opaca	G;C	71	93	13.5691	16.3287	4.15652	4.55964		3.49148	3.8301		134.55	145.787		115.682	125.344
Coraciiformes	Alcedinidae	Mariana kingfisher; Todiramphus alibicilla	C	51	100	10.8143	17.162
Charadriifomes	Laridiae	Whiskered tern; Chlidonias hybrida	G(M);C(M)	60	101	12.0895	17.2795
Galliformes	Phaisanidae	Japanese quail; Coturnix japonica	G(D)	85	105	15.3518	17.746
Charadriifomes	Laridiae	Black noddy; Anous minutus	G;C	85	140	15.3518	21.6169
Columbiformes	Columbidae	White-throated ground dove; Pampusana xanthonura	G(Ex);C	58	154	11.8116	23.0772
Charadriifomes	Laridiae	White tern; Gygis alba	G;C	77	157	14.3455	23.3846
Columbiformes	Columbidae	Philippine collared-dove; Streptopelia dusumieri	G(I);C(I)	145	174	22.1435	25.0931
Passeriformes	Corvidae	Mariana crow; Corvus kubaryi	G(Ex);C	205	270	28.0796	33.9178	5.9793	6.57157		5.02261	5.52012		184.386	200.112		158.53	172.051
Gruiformes	Rallidae	Guam rail; Gallirallus owstoni	G(CE)	170	303	24.696	36.7092
Charadriifomes	Laridiae	Brown noddy; Anous stolidus	G;C	180		25.6834
Phaetoniformes	Phaetonidae	White-tailed tropicbird; Phaethon lepturus	GI(Ex);C	220	410	29.4731	45.1709
Galliformes	Megapodidae	Micronesian megapode; Megapodius laperouse	G(Ex);C	275	455	31.364	46.0911	6.31933	7.66062		5.30824	6.43492		193.439	228.55		166.313	196.501
Gruiformes	Rallidae	Eurasian moorhen; Gallinula chloropus	G;C	192	493	26.8458	51.2592
Pelecaniformes	Ardeidae	Pacific reef-heron; Egretta sacra	G;C	330	700	38.9226	65.1923
Phaetoniformes	Phaetonidae	Red-tailed tropicbird; Phaethon rubricauda	C	600	835	58.6515	73.5743
Galliformes	Phaisanidae	Red junglefowl; Gallus gallus	G(I),C(I)	485	1450	44.2109	96.6636	7.50274	11.094		6.3023	9.31892		224.463	315.023		192.987	270.848
Suliformes	Sulidae	Brown booby; Sula leucogaster	G;C	840	1546	73.8762	112.257
Suliformes	Fregatidae	Great frigatebird; Fregata minor	G;C	1000	1800	83.2605	124.601
			C = Commonwealth of the Mariana Islands
			GU = Guam			Estimated from Passerine regression								Italics = improbably long snake
			(I) = introduced			Estimated from Quail regression
			E = Extinct			Estimated from chicken regression
			(Ex) = Extirpated
			(EW) = Extict in wild
			(CE) = Critically endangered
			(M) = Marine
